# Supplementary material for: A phased genome of the highly heterozygous ‘Texas’ almond uncovers patterns of allele-specific expression linked to heterozygous structural variants
Source: Hortic Res. 2024 Apr 9;11(6):uhae106. doi: 10.1093/hr/uhae106 (PMC11179849; doi:10.1093/hr/uhae106)
Supplement: Web_Material_uhae106 [file web_material_uhae106.zip]

Archive with 2 entries (2 files):
- Supplementary Data 1.xlsx
- Supplementary figures and tables_revised.docx
