# Supplementary material for: A phased genome of the highly heterozygous ‘Texas’ almond uncovers patterns of allele-specific expression linked to heterozygous structural variants
Source: Hortic Res. 2024 Apr 9;11(6):uhae106. doi: 10.1093/hr/uhae106 (PMC11179849; doi:10.1093/hr/uhae106)
Supplement: Web_Material_uhae106 [file web_material_uhae106.zip › Supplementary Data 1.xlsx]

## Sheet: Genes v.3.0 P0
	Gene	Chr	Start	End	Strand	Equivalence v.2.0		Description Uniprot_Taxa_3745	Panzeer Annotation (Uniprot DB)	Pfam domain	gene_ontology_Uniprot	ko KEGG	Pathway Kegg
1	TexasF1_G8081	Chr02	16027406	16028552	-	Prudul26A015156		A0A5E4FAE8_PRUDU PREDICTED: agamous MADS-box	agamous-like MADS-box protein AGL82	PF00319.21 SRF-TF SRF-type transcription factor (DNA-binding and dimerisation domain) 11-51 E:2.3e-18	GO:0005634 cellular_component nucleus`GO:0003700 molecular_function DNA-binding transcription factor activity`GO:0000981 molecular_function DNA-binding transcription factor activity, RNA polymerase II-specific`GO:0046983 molecular_function protein dimerization activity`GO:0000978 molecular_function RNA polymerase II cis-regulatory region sequence-specific DNA binding`GO:0045944 biological_process…
2	TexasF1_G8082	Chr02	16031045	16031672	-			A0A4Y1QLA4_PRUDU Uncharacterized protein		.	.
3	TexasF1_G8083	Chr02	16031733	16033325	-			A0A5H2Y1J8_PRUDU Uncharacterized protein		.	.
4	TexasF1_G8084	Chr02	16044391	16045005	+	Prudul26A024201		A0A6J5TZQ9_PRUAR Germin-like protein	germin-like protein 9-3	PF00190.25 Cupin_1 Cupin 71-194 E:4.2e-24`PF07883.14 Cupin_2 Cupin domain 86-150 E:8.4e-08	GO:0048046 cellular_component apoplast`GO:0030145 molecular_function manganese ion binding
5	TexasF1_G8085	Chr02	16046609	16046866	+			A0A6P5SCP4_PRUAV Germin-like protein		.	GO:0048046 cellular_component apoplast`GO:0030145 molecular_function manganese ion binding
6	TexasF1_G8086	Chr02	16047271	16049570	-	Prudul26A032662		A0A6J5TZ07_PRUAR Uncharacterized protein	protein EMBRYO SAC DEVELOPMENT ARREST 3, chloroplastic isoform X2	.	.
7	TexasF1_G8087	Chr02	16050155	16053603	+	Prudul26A009258		A0A4Y1QZ86_PRUDU AAA-type ATPase family protein	26S protease regulatory subunit 8	PF07728.17 AAA_5 AAA domain (dynein-related subfamily) 176-246 E:8.3e-05`PF00004.32 AAA ATPase family associated with various cellular activities (AAA) 177-309 E:1.9e-41`PF17862.4 AAA_lid_3 AAA+ lid domain 333-375 E:3.1e-13	GO:0005634 cellular_component nucleus`GO:0009536 cellular_component plastid`GO:0000502 cellular_component proteasome complex`GO:0008540 cellular_component proteasome regulatory particle, base subcomplex`GO:0005524 molecular_function ATP binding`GO:0016887 molecular_function ATP hydrolysis activity`GO:0036402 molecular_function proteasome-activating activity`GO:0043161 biological_process proteasom…	K03066	Proteasome [PATH:ko03050]
8	TexasF1_G8088	Chr02	16053973	16062138	-	Prudul26A016647		A0A5E4F8N1_PRUDU ABC-type xenobiotic transporter	ABC-type xenobiotic transporter	PF00664.26 ABC_membrane ABC transporter transmembrane region 318-585 E:1.3e-27`PF00005.30 ABC_tran ABC transporter 650-784 E:1.9e-19`PF00664.26 ABC_membrane ABC transporter transmembrane region 963-1189 E:6e-33`PF00005.30 ABC_tran ABC transporter 1279-1427 E:3.2e-30	GO:0016021 cellular_component integral component of membrane`GO:0016020 cellular_component membrane`GO:0009506 cellular_component plasmodesma`GO:0008559 molecular_function ABC-type xenobiotic transporter activity`GO:0005524 molecular_function ATP binding`GO:0042626 molecular_function ATPase-coupled transmembrane transporter activity`GO:0009624 biological_process response to nematode`GO:0055085 bi…
9	TexasF1_G8089	Chr02	16066394	16070809	+			A0A4Y1QXF7_PRUDU Uncharacterized protein	PMD domain-containing protein	.	.
10	TexasF1_G8091	Chr02	16080420	16082703	-			A0A5E4F960_PRUDU PREDICTED: putative disease resistance	Disease resistance protein TIR-NBS-LRR class	.	GO:0043531 molecular_function ADP binding`GO:0005524 molecular_function ATP binding`GO:0006952 biological_process defense response
11	TexasF1_G8092	Chr02	16083083	16084588	-			A0A4Y1QZD8_PRUDU LRR and NB-ARC domains-containing disease resistance protein	putative disease resistance protein RGA3	PF18052.4 Rx_N Rx N-terminal domain 14-97 E:1e-17`PF00931.25 NB-ARC NB-ARC domain 193-385 E:9.5e-43	GO:0043531 molecular_function ADP binding`GO:0005524 molecular_function ATP binding`GO:0006952 biological_process defense response
12	TexasF1_G8093	Chr02	16097196	16102317	-	Prudul26A026043		A0A251QEG4_PRUPE Uncharacterized protein	Disease resistance protein RGA4	PF18052.4 Rx_N Rx N-terminal domain 14-97 E:2.9e-17`PF00931.25 NB-ARC NB-ARC domain 193-421 E:9.1e-45`PF13516.9 LRR_6 Leucine Rich repeat 589-601 E:28`PF13516.9 LRR_6 Leucine Rich repeat 860-873 E:99`PF13516.9 LRR_6 Leucine Rich repeat 887-900 E:9000`PF13516.9 LRR_6 Leucine Rich repeat 911-922 E:4900`PF13516.9 LRR_6 Leucine Rich repeat 936-945 E:17000`PF13516.9 LRR_6 Leucine Rich repeat 959-971 E…	GO:0043531 molecular_function ADP binding`GO:0005524 molecular_function ATP binding`GO:0006952 biological_process defense response
13	TexasF1_G8094	Chr02	16105018	16109614	+	Prudul26A026043		A0A5H2XVN9_PRUDU Uncharacterized protein	PMD domain-containing protein	.	.
14	TexasF1_G8095	Chr02	16109911	16111711	+	Prudul26A026043		A0A5H2XNE5_PRUDU ULP_PROTEASE domain-containing protein		PF02902.22 Peptidase_C48 Ulp1 protease family, C-terminal catalytic domain 188-354 E:4.2e-05	.
15	TexasF1_G8096	Chr02	16115541	16121508	-	Prudul26A026043		A0A5E4F960_PRUDU PREDICTED: putative disease resistance	Putative P-loop containing nucleoside triphosphate hydrolase, leucine-rich repeat domain, L	PF18052.4 Rx_N Rx N-terminal domain 14-97 E:1.9e-17`PF00931.25 NB-ARC NB-ARC domain 193-421 E:9.8e-45`PF13516.9 LRR_6 Leucine Rich repeat 555-567 E:44`PF00560.36 LRR_1 Leucine Rich Repeat 556-574 E:810`PF00560.36 LRR_1 Leucine Rich Repeat 579-600 E:5600`PF00560.36 LRR_1 Leucine Rich Repeat 602-611 E:8400`PF13516.9 LRR_6 Leucine Rich repeat 759-770 E:6500`PF00560.36 LRR_1 Leucine Rich Repeat 761-7…	GO:0043531 molecular_function ADP binding`GO:0005524 molecular_function ATP binding`GO:0006952 biological_process defense response
16	TexasF1_G8097	Chr02	16124284	16130339	-	Prudul26A026043		A0A251QEG4_PRUPE Uncharacterized protein	probable disease resistance protein RPP1	PF00560.36 LRR_1 Leucine Rich Repeat 41-52 E:300`PF00560.36 LRR_1 Leucine Rich Repeat 68-79 E:420`PF00560.36 LRR_1 Leucine Rich Repeat 90-105 E:920`PF00560.36 LRR_1 Leucine Rich Repeat 137-154 E:320`PF00560.36 LRR_1 Leucine Rich Repeat 160-179 E:1200`PF00560.36 LRR_1 Leucine Rich Repeat 230-245 E:2700`PF00560.36 LRR_1 Leucine Rich Repeat 282-296 E:12000`PF00560.36 LRR_1 Leucine Rich Repeat 329-34…	.
17	TexasF1_G8098	Chr02	16125521	16130339	-	Prudul26A026043		A0A251QEG4_PRUPE Uncharacterized protein	Disease resistance protein RGA4	PF00931.25 NB-ARC NB-ARC domain 78-304 E:1.4e-47	GO:0043531 molecular_function ADP binding`GO:0005524 molecular_function ATP binding`GO:0006952 biological_process defense response
18	TexasF1_G8099	Chr02	16134279	16137908	-	Prudul26A003381		A0A5E4FFQ9_PRUDU PREDICTED: haloacid dehalogenase	haloacid dehalogenase-like hydrolase domain-containing protein Sgpp	PF00702.29 Hydrolase haloacid dehalogenase-like hydrolase 68-247 E:1.6e-10`PF13419.9 HAD_2 Haloacid dehalogenase-like hydrolase 70-252 E:5.1e-27	GO:0005886 cellular_component plasma membrane`GO:0046872 molecular_function metal ion binding`GO:0050308 molecular_function sugar-phosphatase activity
19	TexasF1_G8100	Chr02	16139026	16141918	-	Prudul26A012796		A0A4Y1QZC8_PRUDU Endoglucanase	Endoglucanase	PF00759.22 Glyco_hydro_9 Glycosyl hydrolase family 9 28-481 E:1e-148	GO:0005576 cellular_component extracellular region`GO:0008810 molecular_function cellulase activity`GO:0071555 biological_process cell wall organization`GO:0030245 biological_process cellulose catabolic process	K01179	Starch and sucrose metabolism [PATH:ko00500]
20	TexasF1_G8102	Chr02	16143699	16147119	+	Prudul26A016297		A0A4Y1QZA4_PRUDU Diaminohydroxyphosphoribosylaminopyrimidine deaminase (Fragment)	riboflavin biosynthesis protein PYRD, chloroplastic	PF00383.26 dCMP_cyt_deam_1 Cytidine and deoxycytidylate deaminase zinc-binding region 75-171 E:3.3e-20`PF14437.9 MafB19-deam MafB19-like deaminase 76-176 E:3.5e-11	GO:0009507 cellular_component chloroplast`GO:0009570 cellular_component chloroplast stroma`GO:0008835 molecular_function diaminohydroxyphosphoribosylaminopyrimidine deaminase activity`GO:0008270 molecular_function zinc ion binding`GO:0009231 biological_process riboflavin biosynthetic process	K11752	Riboflavin metabolism [PATH:ko00740]
21	TexasF1_G8103	Chr02	16147585	16159615	-	Prudul26A023788		A0A5E4FCX7_PRUDU PREDICTED: DNA	DNA replication ATP-dependent helicase/nuclease	PF08696.14 Dna2 DNA replication factor Dna2 385-587 E:7.9e-61`PF13086.9 AAA_11 AAA domain 954-1045 E:2.9e-13`PF13604.9 AAA_30 AAA domain 954-1118 E:1.2e-10`PF13245.9 AAA_19 AAA domain 958-1117 E:3.7e-08`PF13086.9 AAA_11 AAA domain 1054-1121 E:3e-17`PF13087.9 AAA_12 AAA domain 1130-1330 E:1.7e-53	GO:0005694 cellular_component chromosome`GO:0005737 cellular_component cytoplasm`GO:0005634 cellular_component nucleus`GO:0051539 molecular_function 4 iron, 4 sulfur cluster binding`GO:0017108 molecular_function 5'-flap endonuclease activity`GO:0005524 molecular_function ATP binding`GO:0016887 molecular_function ATP hydrolysis activity`GO:0003677 molecular_function DNA binding`GO:0046872 molecula…	K10742	DNA replication [PATH:ko03030]
22	TexasF1_G8104	Chr02	16162847	16166179	-			A0A5E4EW40_PRUDU PREDICTED: sister chromatid cohesion	Sister chromatid cohesion protein DCC1	PF09724.12 Dcc1 Sister chromatid cohesion protein Dcc1 39-363 E:3.5e-93	GO:0000785 cellular_component chromatin`GO:0000775 cellular_component chromosome, centromeric region`GO:0031390 cellular_component Ctf18 RFC-like complex`GO:0005654 cellular_component nucleoplasm`GO:0005634 cellular_component nucleus`GO:0003677 molecular_function DNA binding`GO:0032508 biological_process DNA duplex unwinding`GO:0006260 biological_process DNA replication`GO:0034088 biological_proc…	K11271	Chromosome and associated proteins [BR:ko03036]
23	TexasF1_G8105	Chr02	16181333	16193469	-			A0A4Y1QPA2_PRUDU Zinc ion-binding protein		PF14111.9 DUF4283 Domain of unknown function (DUF4283) 161-297 E:5.8e-32`PF14392.9 zf-CCHC_4 Zinc knuckle 320-341 E:0.011`PF13966.9 zf-RVT zinc-binding in reverse transcriptase 1132-1217 E:4.8e-19`PF13456.9 RVT_3 Reverse transcriptase-like 1326-1405 E:5.9e-15	GO:0046872 molecular_function metal ion binding`GO:0003676 molecular_function nucleic acid binding`GO:0004523 molecular_function RNA-DNA hybrid ribonuclease activity
24	TexasF1_G8106	Chr02	16193758	16200588	+			A0A314Z4F1_PRUYE Protein ECERIFERUM 1-like	Putative aldehyde oxygenase (Deformylating)	PF04116.16 FA_hydroxylase Fatty acid hydroxylase 138-272 E:6.2e-20`PF12076.11 Wax2_C WAX2 C-terminal domain 451-613 E:6.1e-74	GO:0005789 cellular_component endoplasmic reticulum membrane`GO:0016021 cellular_component integral component of membrane`GO:0016020 cellular_component membrane`GO:1990465 molecular_function aldehyde oxygenase (deformylating) activity`GO:0000254 molecular_function C-4 methylsterol oxidase activity`GO:0005506 molecular_function iron ion binding`GO:0009924 molecular_function octadecanal decarbonyla…	K15404	Cutin, suberine and wax biosynthesis [PATH:ko00073]
25	TexasF1_G8107	Chr02	16202477	16203285	-			A0A4Y1QZF9_PRUDU C-JID domain-containing protein (Fragment)	C-JID domain-containing protein	PF20160.2 C-JID C-JID domain 26-159 E:2.8e-09	.
26	TexasF1_G8108	Chr02	16210960	16211463	-			A0A251QEL5_PRUPE TIR domain-containing protein		PF00931.25 NB-ARC NB-ARC domain 5-75 E:5.9e-06	GO:0005737 cellular_component cytoplasm`GO:0005634 cellular_component nucleus`GO:0043531 molecular_function ADP binding`GO:0050135 molecular_function NAD(P)+ nucleosidase activity`GO:0003953 molecular_function NAD+ nucleosidase activity`GO:0061809 molecular_function NAD+ nucleotidase, cyclic ADP-ribose generating`GO:0050832 biological_process defense response to fungus`GO:0019677 biological_proce…
27	TexasF1_G8109	Chr02	16217215	16218575	-	Prudul26A030271		A0A6J5VK28_PRUAR Peroxidase	Peroxidase	.	GO:0005576 cellular_component extracellular region`GO:0009505 cellular_component plant-type cell wall`GO:0020037 molecular_function heme binding`GO:0046872 molecular_function metal ion binding`GO:0004601 molecular_function peroxidase activity`GO:0042744 biological_process hydrogen peroxide catabolic process`GO:0006979 biological_process response to oxidative stress`GO:0048511 biological_process r…
28	TexasF1_G8110	Chr02	16246332	16250205	-	Prudul26A002752		M5X1V2_PRUPE Uncharacterized protein	Putative aldehyde oxygenase (Deformylating)	PF04116.16 FA_hydroxylase Fatty acid hydroxylase 135-272 E:5.2e-20`PF12076.11 Wax2_C WAX2 C-terminal domain 463-625 E:4.8e-73	GO:0005789 cellular_component endoplasmic reticulum membrane`GO:0016021 cellular_component integral component of membrane`GO:0016020 cellular_component membrane`GO:1990465 molecular_function aldehyde oxygenase (deformylating) activity`GO:0000254 molecular_function C-4 methylsterol oxidase activity`GO:0005506 molecular_function iron ion binding`GO:0009924 molecular_function octadecanal decarbonyla…	K15404	Cutin, suberine and wax biosynthesis [PATH:ko00073]

## Sheet: Genes v.2.0
	Gene	Chr	Start	End	Strand	Equivalence v.3.0
1	Prudul26A015156	Pd02	12907888	12908985	-	G8081
2	Prudul26A024201	Pd02	12924229	12924819	+	G8084
3	Prudul26A032662	Pd02	12926830	12929454	-	G8086
4	Prudul26A009258	Pd02	12929976	12933070	+	G8087
5	Prudul26A016647	Pd02	12933978	12941783	-	G8088
6	Prudul26A026043	Pd02	12949276	12974516	-	G8093, G8094, G8095, G8096, G8097, G8098
7	Prudul26A003381	Pd02	12980070	12983138	-	G8099
8	Prudul26A012796	Pd02	12984311	12987190	-	G8100
9	Prudul26A016297	Pd02	12989056	12992398	+	G8102
10	Prudul26A023788	Pd02	12992947	13004854	-	G8103
11	Prudul26A001396	Pd02	13011393	13012822	-
12	Prudul26A008314	Pd02	13019755	13020148	-
13	Prudul26A017292	Pd02	13036235	13036630	-
14	Prudul26A007459	Pd02	13044699	13045605	-
15	Prudul26A014621	Pd02	13050647	13051662	+
16	Prudul26A030113	Pd02	13056013	13056987	+
17	Prudul26A013714	Pd02	13062455	13063468	+
18	Prudul26A020674	Pd02	13065909	13066086	+
19	Prudul26A004325	Pd02	13076152	13076442	-
20	Prudul26A030272	Pd02	13077417	13078284	-
21	Prudul26A030271	Pd02	13077769	13084622	-	G8109
22	Prudul26A008571	Pd02	13087529	13090351	+
23	Prudul26A002752	Pd02	13116732	13129871	-	G8110, G8111
